# Supplementary material for: Novel Tumor-Targeted Self-Nanostructured and Compartmentalized Water-in-Oil-in-Water Polyurethane-Polyurea Nanocapsules for Cancer Theragnosis
Source: Pharmaceutics. 2022 Dec 24;15(1):58. doi: 10.3390/pharmaceutics15010058 (PMC9862617; doi:10.3390/pharmaceutics15010058)
Supplement: Supplementary file 1 [file pharmaceutics-15-00058-s001.zip]

Archive with 1 entries (1 files):
- pharmaceutics-2040551-supplementary.pdf
